# Supplementary material for: Genome sequence and genomic analysis of liver abscess caused by hypervirulent Klebsiella pneumoniae
Source: 3 Biotech. 2023 Feb 3;13(3):76. doi: 10.1007/s13205-023-03458-6 (PMC9898476; doi:10.1007/s13205-023-03458-6)
Supplement: Supplementary file 2 — Supplementary material 2 (2,738 kb) [file 13205_2023_3458_MOESM2_ESM.xlsx]

## Sheet: supplementary Table S1
supplementary table 1 Public available 36 KLA genome sequences to date
Isolate	Accession number	Country	Year	Infection	K type	ST	HVP
CAS683	ERR713521	US	2004	Liver abscess	K1	23	-
CAS685	ERR699266	US	2005	Liver abscess	K1	23	-
CAS687	ERR699269	US	2005	Liver abscess	K1	23	-
CAS690	ERR713524	Canada	2005	Liver abscess	K1	23	-
CAS691	ERR713522	Canada	2005	Liver abscess	K1	23	-
CAS692	ERR706870	Canada	2006	Liver abscess	K1	23	-
CAS694	ERR712623	Canada	2006	Liver abscess	K1	23	-
CAS695	ERR712624	Canada	2006	Liver abscess	K1	23	-
CAS698	ERR713641	US	2006	Liver abscess	K1	23	-
CAS699	ERR712625	US	2007	Liver abscess	K1	23	-
CAS701	ERR712626	US	2007	Liver abscess	K1	23	-
CAS726	ERR713642	Sweden	2008	Liver abscess	K1	23 SLV	-
CAS727	ERR713643	Norway	2008	Liver abscess	K1	23	-
CAS813	ERR713644	Denmark	2010	Liver abscess	K1	23	-
CAS905	ERR712789	Norway	2010	Liver abscess	K1	23	-
CAS906	ERR712790	Norway	2010	Liver abscess	K1	23	-
CAS951	ERR718793	Norway	2012	Liver abscess	K1	23	-
CAS983	ERR712791	Taiwan	1996	Liver abscess	K1	23	-
CAS984	ERR712792	Taiwan	1996	Liver abscess	K1	23	-
CAS985	ERR712793	Taiwan	1996	Liver abscess	K1	23	-
CAS986	ERR712794	Taiwan	1996	Liver abscess	K1	23	-
CAS987	ERR712899	Taiwan	1996	Liver abscess	K1	23	-
CAS988	ERR712900	Taiwan	1997	Liver abscess	K1	23	-
CAS686	ERR713523	US	2005	Liver abscess	K1	260	-
NUH01	SRR5082373	Singapore	-	Liver abscess	K1	23	+
NUH02	SRR5082380	Singapore	-	Liver abscess	K1	23	+
NUH08	SRR5082374	Singapore	-	Liver abscess	K1	23	+
NUH15	SRR5082361	Singapore	-	Liver abscess	K1	23	+
NUH16	SRR5082364	Singapore	-	Liver abscess	K1	23	+
NUH17	SRR5082367	Singapore	-	Liver abscess	K1	23	+
NUH19	SRR5082369	Singapore	-	Liver abscess	K1	23	+
NUH23	SRR5082362	Singapore	-	Liver abscess	K1	23	+
NUH27	SRR5082377	Singapore	-	Liver abscess	K1	23	+
SGH04	SRR5082359	Singapore	-	Liver abscess	K1	23	+
SGH05	SRR5082378	Singapore	-	Liver abscess	K1	23	+
SGH10	SRR5082357	Singapore	-	Liver abscess	K1	23	+

## Sheet: supplementary Table 2
supplementary table 2.Accessory gene annotation of 26 new KLA strains
Gene	Non-unique Gene name	Annotation	No. isolates	KP0021	KP0004	KP0023	KP0005	KP0001	KP0006	KP0024	KP0014	KP0025	KP0016	KP0017	KP0008	KP0009	KP0007	KP0026	KP0027	KP0011	KP0022	KP0019	KP0020	KP0003	KP0018	KP0015	KP0012	KP0028	KP0013
ampC		Beta-lactamase	1																					KAEBANAA_05109
bla_3		Beta-lactamase CTX-M-1	1											GJEMPFDA_04952
group_5099	bla_2	Beta-lactamase CTX-M-97	1																					KAEBANAA_05071
group_3952	bla_3	Beta-lactamase OXA-10	1								DOLDCPGH_05162
group_3921	bla_2	Beta-lactamase TEM	1								DOLDCPGH_05116
bla_2		Beta-lactamase TEM	1											GJEMPFDA_04950
casC		CRISPR system Cascade subunit CasC	11				NKLKCPHE_00382	JNOKOJPH_00019	BIEGGMCJ_00368				CKBANLKD_00450		BEGOAOBI_02052	NAHKHHIG_00381	BNLJHBGH_00457			BDMCFJKH_00410					LGHFHGML_00448		CCAMLBPD_00381		IADOFALG_00182
ygbT		CRISPR-associated endonuclease Cas1	11				NKLKCPHE_00384	JNOKOJPH_00017	BIEGGMCJ_00370				CKBANLKD_00452		BEGOAOBI_02050	NAHKHHIG_00383	BNLJHBGH_00459			BDMCFJKH_00412					LGHFHGML_00450		CCAMLBPD_00383		IADOFALG_00184
smfA		Fimbria A protein	5							AGHBCMJG_02611		KDELALHF_03499						ALOAGDOJ_02610	PGIOLAPF_02602									JKNNMKMG_00537
smfA_1		Fimbria A protein	1											GJEMPFDA_00167
smfA_2		Fimbria A protein	1											GJEMPFDA_00171
mrkD_3		Fimbria adhesin protein	8				NKLKCPHE_02860		BIEGGMCJ_02201						BEGOAOBI_03141	NAHKHHIG_02198	BNLJHBGH_01943			BDMCFJKH_01849							CCAMLBPD_02436		IADOFALG_01290
fim_2		Fimbrial subunit type 1	2			OILKPOGG_03181																			LGHFHGML_03479
group_5425	fim	Fimbrial subunit type 1	1																									JKNNMKMG_01585
smf-1		Major fimbrial subunit SMF-1	23	HIOHONEE_01423		OILKPOGG_01887	NKLKCPHE_03740	JNOKOJPH_00782	BIEGGMCJ_03464	AGHBCMJG_04819	DOLDCPGH_02368	KDELALHF_04423	CKBANLKD_03701	GJEMPFDA_02134	BEGOAOBI_03500	NAHKHHIG_03469	BNLJHBGH_03524	ALOAGDOJ_04773	PGIOLAPF_04798	BDMCFJKH_03454	FJNELLBI_00356	MLKJODFG_02365	FHMCKAFB_03242	KAEBANAA_00645			CCAMLBPD_03702	JKNNMKMG_00311	IADOFALG_02649
smf-1_1		Major fimbrial subunit SMF-1	1																				FHMCKAFB_00088
papH		PAP fimbrial minor pilin protein	5							AGHBCMJG_02610		KDELALHF_03498						ALOAGDOJ_02609	PGIOLAPF_02601									JKNNMKMG_00536
group_4265	papH	PAP fimbrial minor pilin protein	1											GJEMPFDA_00170
sfaA		S-fimbrial protein subunit SfaA	3		HEFELGNN_01849	OILKPOGG_03903																				PHCDGKHD_03089
acrA_1		Multidrug efflux pump subunit AcrA	1					JNOKOJPH_00390
group_1603	acrB_2	Multidrug efflux pump subunit AcrB	13	HIOHONEE_00456	HEFELGNN_00258			JNOKOJPH_01536		AGHBCMJG_03933	DOLDCPGH_00184	KDELALHF_03956		GJEMPFDA_00520				ALOAGDOJ_03933	PGIOLAPF_03923		FJNELLBI_01203	MLKJODFG_00975				PHCDGKHD_00941		JKNNMKMG_04162
tap		Multidrug efflux pump Tap	1											GJEMPFDA_04938
oqxB28		multidrug efflux RND transporter permease subunit OqxB28	1					JNOKOJPH_00391
acrF_1		Multidrug export protein AcrF	5							AGHBCMJG_02987								ALOAGDOJ_02988	PGIOLAPF_02978			MLKJODFG_02934						JKNNMKMG_03652
group_4076	acrF_1	Multidrug export protein AcrF	2										CKBANLKD_00511											KAEBANAA_04051
mepA_2		Multidrug export protein MepA	10				NKLKCPHE_02338		BIEGGMCJ_00745						BEGOAOBI_01404	NAHKHHIG_03791	BNLJHBGH_00039			BDMCFJKH_04589		MLKJODFG_00206		KAEBANAA_00434			CCAMLBPD_01421		IADOFALG_02519
mdtE		Multidrug resistance protein MdtE	2										CKBANLKD_00510											KAEBANAA_04050
mdtH_3		Multidrug resistance protein MdtH	16		HEFELGNN_05011		NKLKCPHE_05151		BIEGGMCJ_05128	AGHBCMJG_04921		KDELALHF_04898			BEGOAOBI_05237	NAHKHHIG_05217	BNLJHBGH_05112	ALOAGDOJ_04908	PGIOLAPF_04900	BDMCFJKH_05083		MLKJODFG_05056				PHCDGKHD_04908	CCAMLBPD_05200	JKNNMKMG_04816	IADOFALG_05020
group_562	mdtO	Multidrug resistance protein MdtO	2					JNOKOJPH_01603											PGIOLAPF_00533
stp		Multidrug resistance protein Stp	21	HIOHONEE_00494	HEFELGNN_00226	OILKPOGG_00977	NKLKCPHE_00434		BIEGGMCJ_00421	AGHBCMJG_03964		KDELALHF_03987			BEGOAOBI_01999	NAHKHHIG_00434	BNLJHBGH_00510	ALOAGDOJ_03964	PGIOLAPF_03954	BDMCFJKH_00463	FJNELLBI_01165	MLKJODFG_01015	FHMCKAFB_00959		LGHFHGML_00504	PHCDGKHD_00971	CCAMLBPD_00434	JKNNMKMG_04193	IADOFALG_00235
stp_2		Multidrug resistance protein Stp	9				NKLKCPHE_02764		BIEGGMCJ_02105						BEGOAOBI_02822	NAHKHHIG_04529	BNLJHBGH_01850			BDMCFJKH_01754				KAEBANAA_00968			CCAMLBPD_01549		IADOFALG_00832
group_82	stp	Multidrug resistance protein Stp	7					JNOKOJPH_01505			DOLDCPGH_00144		CKBANLKD_00521	GJEMPFDA_00483										KAEBANAA_04061	LGHFHGML_00505	PHCDGKHD_00972
emrE		Multidrug transporter EmrE	1											GJEMPFDA_04927
ptlA		Type IV secretion system protein PtlA	21	HIOHONEE_00041	HEFELGNN_00642	OILKPOGG_00491	NKLKCPHE_02356		BIEGGMCJ_00727		DOLDCPGH_00581	KDELALHF_00513	CKBANLKD_00057		BEGOAOBI_05032	NAHKHHIG_03809	BNLJHBGH_00057			BDMCFJKH_04847	FJNELLBI_04281	MLKJODFG_00187	FHMCKAFB_01591	KAEBANAA_00416	LGHFHGML_00057	PHCDGKHD_00252	CCAMLBPD_01439	JKNNMKMG_01109	IADOFALG_02501
ptlE		Type IV secretion system protein PtlE	21	HIOHONEE_00035	HEFELGNN_00647	OILKPOGG_00485	NKLKCPHE_02350		BIEGGMCJ_00733		DOLDCPGH_00587	KDELALHF_00508	CKBANLKD_00051		BEGOAOBI_05038	NAHKHHIG_03803	BNLJHBGH_00051			BDMCFJKH_04853	FJNELLBI_04275	MLKJODFG_00193	FHMCKAFB_01597	KAEBANAA_00422	LGHFHGML_00051	PHCDGKHD_00258	CCAMLBPD_01433	JKNNMKMG_01104	IADOFALG_02507
group_3199	ptlE	Type IV secretion system protein PtlE	1					JNOKOJPH_00417
group_780		Type IV secretion system protein VirB11	11	HIOHONEE_00032	HEFELGNN_00650	OILKPOGG_00482					DOLDCPGH_00590	KDELALHF_00505	CKBANLKD_00048								FJNELLBI_04272		FHMCKAFB_01600		LGHFHGML_00048	PHCDGKHD_00261		JKNNMKMG_01101
group_1444		Type IV secretion system protein VirB11	10				NKLKCPHE_02346		BIEGGMCJ_00737						BEGOAOBI_01413	NAHKHHIG_03799	BNLJHBGH_00047			BDMCFJKH_04857		MLKJODFG_00197		KAEBANAA_00426			CCAMLBPD_01429		IADOFALG_02511
group_3202		Type IV secretion system protein VirB11	1					JNOKOJPH_00420
virB4		Type IV secretion system protein virB4	21	HIOHONEE_00040	HEFELGNN_00643	OILKPOGG_00490	NKLKCPHE_02355		BIEGGMCJ_00728		DOLDCPGH_00582	KDELALHF_00512	CKBANLKD_00056		BEGOAOBI_05033	NAHKHHIG_03808	BNLJHBGH_00056			BDMCFJKH_04848	FJNELLBI_04280	MLKJODFG_00188	FHMCKAFB_01592	KAEBANAA_00417	LGHFHGML_00056	PHCDGKHD_00253	CCAMLBPD_01438	JKNNMKMG_01108	IADOFALG_02502
group_3195	virB4	Type IV secretion system protein virB4	1					JNOKOJPH_00413
virB9		Type IV secretion system protein virB9	21	HIOHONEE_00034	HEFELGNN_00648	OILKPOGG_00484	NKLKCPHE_02349		BIEGGMCJ_00734		DOLDCPGH_00588	KDELALHF_00507	CKBANLKD_00050		BEGOAOBI_05039	NAHKHHIG_03802	BNLJHBGH_00050			BDMCFJKH_04854	FJNELLBI_04274	MLKJODFG_00194	FHMCKAFB_01598	KAEBANAA_00423	LGHFHGML_00050	PHCDGKHD_00259	CCAMLBPD_01432	JKNNMKMG_01103	IADOFALG_02508
group_3200	virB9	Type IV secretion system protein virB9	1					JNOKOJPH_00418

## Sheet: supplementary Table S3
supplementary table 3. Antibiotic resistance characteristics and AMR genes of 26 new isolates.
Strain	AMR gene	Piperacillin/tazobactam (TZP)	Amoxicillin-clavulanic acid (AMC)	Ertapenem (ETP)	Imipenem (IPM)	Meropenem (MEM)	Aztreonam (ATM)	Ampicillin (AMP)	Ampicillin/sulbactam (SAM)	Cefazolin (CFZ)	Cefotetan (CTT)	Cefoxitin (FOX)	Cefuroxime (CXM)	Ceftazidime (CAZ)	Ceftriaxone (CRO)	Cefoperazone/sulbactam (CFP)	Cefepime (FEP)	Amikacin (AK)	Gentamicin (GEN)	Tobramycin (TOB)	Ciprofloxacin (CIP)	Levofloxacin (LVX)	Nitrofurantoin (NIT)	Sulfamethoxazole-Trimethoprim (SXT)	Tigecycline (TGC)
KP0001	blaSHV-89,fosA,oqxB,oqxA	S	ND	S	S	S	S	R	S	I	S	ND	I	S	S	S	S	S	S	S	S	S	I	S	I
KP0002	blaSHV-75,blaCTX-M-14,fosA,oqxB,oqxA,qnrB4	S	S	S	S	ND	S	R	ND	ND	ND	S	ND	ND	S	S	S	S	S	S	S	S	R	S	S
KP0003	blaSHV-33,fosA,oqxB,oqxA	S	ND	S	S	S	S	R	S	S	S	ND	S	S	S	S	S	S	S	S	S	S	I	S	S
KP0004	fosA,oqxB,oqxA	S	ND	S	S	S	S	R	I	R	S	ND	I	S	S	S	S	S	S	S	S	S	R	S	ND
KP0005	fosA,oqxB,oqxA	S	ND	S	S	S	S	R	S	S	S	ND	I	S	S	S	S	S	S	S	S	S	S	S	I
KP0006	fosA,oqxB,oqxA	S	ND	S	S	ND	S	R	S	ND	S	ND	ND	S	S	S	S	S	S	S	S	S	I	S	ND
KP0007	fosA,oqxB,oqxA	S	ND	S	S	S	S	R	S	I	S	ND	R	S	S	S	S	S	S	S	S	S	I	S	S
KP0008	fosA,oqxB,oqxA	S	ND	S	S	S	S	R	S	S	S	ND	S	S	S	S	S	S	S	S	S	S	I	S	S
KP0009	fosA,oqxB,oqxA	S	ND	S	S	ND	S	R	S	ND	S	ND	ND	S	S	S	S	S	S	S	S	S	S	S	ND
KP0010	fosA,oqxB,oqxA	S	S	S	S	ND	S	R	ND	ND	ND	S	ND	ND	S	S	S	S	S	S	S	S	R	S	S
KP0011	fosA,oqxB,oqxA	S	ND	S	S	S	S	R	S	S	S	ND	S	S	S	S	S	S	S	S	S	S	I	S	S
KP0012	aph(6)-Id,aadA1,blaSHV-81,blaOXA-10,fosA,floR,cmlA1,oqxB,oqxA,qnrS1,ARR-2,sul2,tet(A),dfrA14	S	ND	S	S	ND	S	R	R	ND	S	ND	ND	S	S	S	S	S	S	S	S	S	I	R	ND
KP0013	blaSHV-187,fosA5,oqxB,oqxA	S	ND	S	S	ND	S	R	S	ND	S	ND	ND	S	S	S	S	S	S	S	S	S	I	S	ND
KP0014	blaSHV-33,fosA,oqxB,oqxA	S	ND	S	S	ND	S	R	S	ND	S	ND	ND	S	S	S	S	S	S	S	S	S	I	S	ND
KP0015	aadA16,aac(6')-Ib-cr,aph(6)-Id,aph(3'')-Ib,aac(3)-IId,aph(3')-Ia,blaSHV-81,blaCTX-M-3,blaTEM-1B,fosA,mph(A),floR,oqxB,oqxA,qnrB52,qnrS1,ARR-3,sul1,sul2,tet(A),dfrA27	S	ND	S	S	ND	R	R	R	R	S	ND	ND	S	R	S	S	S	R	I	R	I	R	R	ND
KP0016	blaSHV-40,fosA5,oqxB,oqxA	S	S	S	S	ND	S	R	ND	ND	ND	R	ND	ND	S	S	S	S	S	S	S	S	R	S	ND
KP0017	blaSHV-11,fosA,oqxB,oqxA	S	ND	S	S	ND	S	R	S	ND	S	ND	ND	S	S	S	S	S	S	S	S	S	S	S	ND
KP0018	blaSHV-185,fosA,oqxB,oqxA	S	ND	S	S	ND	S	R	S	ND	S	ND	ND	S	S	S	S	S	S	S	S	S	I	S	ND
KP0019	blaSHV-26,fosA5,oqxB,oqxA	S	ND	S	S	S	S	R	S	S	S	ND	S	S	S	S	S	S	S	S	S	S	I	S	S
KP0020	blaSHV-26,fosA,oqxB,oqxA	S	ND	S	S	ND	S	R	S	ND	S	ND	ND	S	S	S	S	S	S	S	S	S	I	S	ND
KP0021	blaSHV-36,fosA,oqxB,oqxA	S	ND	S	S	S	S	R	S	S	S	ND	I	S	S	S	S	S	S	S	S	S	I	S	S
KP0022	blaSHV-28,fosA,oqxB,oqxA	S	ND	S	S	ND	S	R	S	ND	S	ND	ND	S	S	S	S	S	S	S	S	S	S	S	ND
KP0023	blaSHV-28,fosA,oqxB,oqxA	S	ND	S	S	ND	S	R	S	ND	S	ND	ND	S	S	S	S	S	S	S	S	S	S	S	ND
KP0024	blaSHV-28,fosA,oqxB,oqxA	S	ND	S	S	ND	S	R	S	ND	S	ND	ND	S	S	S	S	S	S	S	S	S	I	S	ND
KP0025	blaSHV-28,fosA,oqxB,oqxA	S	ND	S	S	ND	S	R	S	ND	S	ND	ND	S	S	S	S	S	S	S	S	S	I	S	ND
KP0026	blaSHV-28,fosA5,oqxB,oqxA	S	ND	S	S	S	S	R	S	S	S	ND	S	S	S	S	S	S	S	S	S	S	S	S	I
